# Supplementary material for: Allelic Variation of Glu-A1 and Glu-B1 Genes in Winter Durum Wheat and Its Effect on Quality Parameters
Source: Foods. 2023 Mar 28;12(7):1436. doi: 10.3390/foods12071436 (PMC10094184; doi:10.3390/foods12071436)
Supplement: Supplementary file 1 [file foods-12-01436-s001.zip]

Archive with 1 entries (1 files):
- foods-2291119-supplementary.xlsx
