# Supplementary material for: Allelic Variation of Glu-A1 and Glu-B1 Genes in Winter Durum Wheat and Its Effect on Quality Parameters
Source: Foods. 2023 Mar 28;12(7):1436. doi: 10.3390/foods12071436 (PMC10094184; doi:10.3390/foods12071436)
Supplement: Supplementary file 1 [file foods-12-01436-s001.zip › foods-2291119-supplementary.xlsx]

## Sheet: Supplementary Table S1 
Supplementary Table S1. Origin and release year of winter durum wheat accessions
№	Accession	Breeding centre	Year
1	Afina	The plant production institute named after V.Ya. Yuriev of National Academy of Agrarian Sciences of Ukraine	2009
2	Agat donskoy	Agricultural Research Center "Donskoy", Russia	2012
3	Akveduk	Selection and genetic Institute-National Center for seed and variety studies, Ukraine	2014
4	Alena	P.P. Lukyanenko National Grain Centre, Russia	2000
5	Altana	P.P. Lukyanenko National Grain Centre, Russia	2018
6	Amazonka	Agricultural Research Center "Donskoy", Russia	2009
7	Andromeda	Institute of Agriculture of the Southern Region of the Ukrainian Academy of Agrarian Sciences, Ukraine	2013
8	Bagryanitsa (Italikum)	Stavropol State Agrarian University, Russia	-
9	Belgorodskaya yantarnaya	LLC "Sativa", Russia	-
10	Burshtyn	Selection and genetic Institute-National Center for seed and variety studies, Ukraine	2007
11	Condur	Romania	-
12	Diona	Agricultural Research Center "Donskoy", Russia	2016
13	Dnepryana	Ukraine	-
14	Dobryana	Ukraine	-
15	Donchanka	Agricultural Research Center "Donskoy", Russia	2001
16	Elidur	Romania	-
17	Eyrena	Agricultural Research Center "Donskoy", Russia	2017
18	Khar'kovskaya 32	Ukraine	-
19	Kiprida	Agricultural Research Center "Donskoy", Russia	2018
20	Kontinent	Ukraine	2016
21	Kordon	-	-
22	Koshelevskaya	"Volzhsky Posad", Russia	2023
23	Kristall 2	P.P. Lukyanenko National Grain Centre, Russia	1983
24	Kristella	Agricultural Research Center "Donskoy", Russia	2013
25	Krucha	P.P. Lukyanenko National Grain Centre, Russia	2015
26	Krupinka	P.P. Lukyanenko National Grain Centre, Russia	2005
27	Kurant	Agricultural Research Center "Donskoy", Russia	2008
28	Laska	P.P. Lukyanenko National Grain Centre, Russia	2011
29	Lazurit	Agricultural Research Center "Donskoy", Russia	2014
30	Leukurum 21	P.P. Lukyanenko National Grain Centre, Russia	1996
31	Leukurum 36	P.P. Lukyanenko National Grain Centre, Russia	-
32	Makar	Ukraine	2008
33	Martondur 1	Hungary	-
34	MV Hundur	Hungary	2011
35	MV Makaroni	Hungary	2001
36	MV Pennedur	Hungary	2011
37	Oniks	Agricultural Research Center "Donskoy", Russia	2015
38	Pandur	Romania	-
39	Perlina odesskaya	Ukraine	2002
40	Pributkova	Ukraine	-
41	Prikumchanka	Russia	1995
42	Rodur	Romania	-
43	Shulyndinka	Plant Production Institute named after V.Ya. Yuriev NAAS, Ukraine	2016
44	Sin'ora	P.P. Lukyanenko National Grain Centre, Russia	2022
45	Stepnoy yantar'	The North Caucasian Federal Scientific Agrarian Center, Russia	2014
46	Temnyy yantar'	LLC "Sativa", Russia	-
47	Teyya	Agricultural Research Center "Donskoy", Russia	2017
48	Uniya	P.P. Lukyanenko National Grain Centre, Russia	2008
49	Uslada	Agricultural Research Center "Donskoy", Russia	2021
50	Wintergold	Südwestdeutsche Saatzucht GmbH & Co.KG, Germany	-
51	Yagut	Azerbaijan	-
52	Yakhont (760/10)	Agricultural Research Center "Donskoy", Russia	2018
53	Yubilyarka (330/10)	Agricultural Research Center "Donskoy", Russia	2019
54	Zhivitsa	Prikumskaya OSS, Russia	-
55	Zolotko	P.P. Lukyanenko National Grain Centre, Russia	2009
56	Zoloto Dona	Agricultural Research Center "Donskoy", Russia	2021
57	DF-104/85	Competitive Variety Trial Nursery in P.P. Lukyanenko National Grain Centre, Russia	-
58	AMA11855t85-90	Competitive Variety Trial Nursery in P.P. Lukyanenko National Grain Centre, Russia	-
59	AMA 15908ds1122-07	Competitive Variety Trial Nursery in P.P. Lukyanenko National Grain Centre, Russia	-
60	21545t	Competitive Variety Trial Nursery in P.P. Lukyanenko National Grain Centre, Russia	-
61	3336h6-13-162	Competitive Variety Trial Nursery in P.P. Lukyanenko National Grain Centre, Russia	-
62	3561h28	Competitive Variety Trial Nursery in P.P. Lukyanenko National Grain Centre, Russia	-
63	3591h96	Competitive Variety Trial Nursery in P.P. Lukyanenko National Grain Centre, Russia	-
64	3622h46	Competitive Variety Trial Nursery in P.P. Lukyanenko National Grain Centre, Russia	-
65	3680h62	Competitive Variety Trial Nursery in P.P. Lukyanenko National Grain Centre, Russia	-
66	3796h33	Competitive Variety Trial Nursery in P.P. Lukyanenko National Grain Centre, Russia	-
67	533/14	Competitive Variety Trial Nursery in P.P. Lukyanenko National Grain Centre, Russia	-
68	589/13	Competitive Variety Trial Nursery in P.P. Lukyanenko National Grain Centre, Russia	-
69	655/13	Competitive Variety Trial Nursery in P.P. Lukyanenko National Grain Centre, Russia	-
70	737/11	Competitive Variety Trial Nursery in P.P. Lukyanenko National Grain Centre, Russia	-
71	796/11	Competitive Variety Trial Nursery in P.P. Lukyanenko National Grain Centre, Russia	-
72	MVTD 12-97	Competitive Variety Trial Nursery in P.P. Lukyanenko National Grain Centre, Russia	-
73	MVTD 12-99	Competitive Variety Trial Nursery in P.P. Lukyanenko National Grain Centre, Russia	-
74	MVTD 15-98	Competitive Variety Trial Nursery in P.P. Lukyanenko National Grain Centre, Russia	-
75	Rumyniya DF-00091-14-002	Competitive Variety Trial Nursery in P.P. Lukyanenko National Grain Centre, Russia	-
76	Rumyniya DF-01058-1-101	Competitive Variety Trial Nursery in P.P. Lukyanenko National Grain Centre, Russia	-
